# Supplementary material for: ﻿Three new species of Elatostema (Urticaceae) from Thailand
Source: PhytoKeys. 2022 Dec 13;215:37–50. doi: 10.3897/phytokeys.215.94591 (PMC9836403; doi:10.3897/phytokeys.215.94591)
Supplement: XML Treatment for Elatostema kaweesakii [file phytokeys.215.94591-treatment1.xml]

<!DOCTYPE tp:taxon-treatment
  PUBLIC "-//TaxonX//DTD Taxonomic Treatment Publishing DTD v0 20100105//EN" "tax-treatment-NSO.dtd">
<tp:taxon-treatment xmlns:tp="http://www.plazi.org/taxpub"><tp:treatment-meta><kwd-group><label>Taxon classification</label><kwd>
              <named-content content-type="kingdom">Plantae</named-content>
            </kwd><kwd>
              <named-content content-type="order">Rosales</named-content>
            </kwd><kwd>
              <named-content content-type="family">Urticaceae</named-content>
            </kwd></kwd-group><mixed-citation publication-type="journal"><person-group><name><surname>Triyutthachai</surname><given-names>Natthawut</given-names></name><name><surname>Fu</surname><given-names>Long-Fei</given-names></name><name><surname>Triboun</surname><given-names>Pramote</given-names></name><name><surname>Wei</surname><given-names>Yi-Gang</given-names></name><name><surname>Pornpongrungrueng</surname><given-names>Pimwadee</given-names></name></person-group><article-title>﻿Three new species of <italic><tp:taxon-name><tp:taxon-name-part taxon-name-part-type="genus" reg="Elatostema">Elatostema</tp:taxon-name-part></tp:taxon-name></italic> (<tp:taxon-name><tp:taxon-name-part taxon-name-part-type="family">Urticaceae</tp:taxon-name-part></tp:taxon-name>) from Thailand</article-title><source>PhytoKeys</source><day>13</day><month>12</month><year>2022</year><volume>215</volume><fpage>37</fpage><lpage>50</lpage><pub-id pub-id-type="doi">10.3897/phytokeys.215.94591</pub-id></mixed-citation></tp:treatment-meta><tp:nomenclature><label>﻿1.</label><tp:taxon-name>
            <object-id xmlns:xlink="http://www.w3.org/1999/xlink" content-type="arpha" xlink:type="simple">F061AC4C-F9D0-58AF-BE41-8F3B0F2E2961</object-id>
            <tp:taxon-name-part taxon-name-part-type="genus" reg="Elatostema">Elatostema</tp:taxon-name-part>
            <tp:taxon-name-part taxon-name-part-type="species" reg="kaweesakii">kaweesakii</tp:taxon-name-part>
            <object-id xmlns:xlink="http://www.w3.org/1999/xlink" content-type="ipni" xlink:type="simple">urn:lsid:ipni.org:names:77309834-1</object-id>
          </tp:taxon-name><tp:taxon-authority>Triyutth. &amp; L.F.Fu</tp:taxon-authority><tp:taxon-status xmlns:xlink="http://www.w3.org/1999/xlink" xlink:type="simple">sp. nov.</tp:taxon-status><xref ref-type="fig" rid="F1">Figs 1</xref><xref ref-type="fig" rid="F2">, 2</xref></tp:nomenclature><tp:treatment-sec sec-type="diagnosis" id="SECID0ELJAC"><title>Diagnosis.</title><p><italic><tp:taxon-name><tp:taxon-name-part taxon-name-part-type="genus" reg="Elatostema">Elatostema</tp:taxon-name-part><tp:taxon-name-part taxon-name-part-type="species" reg="kaweesakii">kaweesakii</tp:taxon-name-part></tp:taxon-name></italic> is similar to <italic><tp:taxon-name><tp:taxon-name-part taxon-name-part-type="genus" reg="Elatostema">E.</tp:taxon-name-part><tp:taxon-name-part taxon-name-part-type="species" reg="atroviride">atroviride</tp:taxon-name-part></tp:taxon-name></italic> W.T. Wang but differed by its large swollen rhizome, staminate inflorescences with 2–7 cm long peduncle, receptacle rectangular, glabrous, staminate flower with 5 ovate tepals, pistillate inflorescences with 5–10 mm long peduncle, receptacle rectangular, glabrous, pistillate flower without tepals, staminode present and achene smooth (Table <xref ref-type="table" rid="T1">1</xref>).</p><table-wrap id="T1" position="float" orientation="portrait"><label>Table 1.</label><caption><p>Comparison of <italic><tp:taxon-name><tp:taxon-name-part taxon-name-part-type="genus" reg="Elatostema">Elatostema</tp:taxon-name-part><tp:taxon-name-part taxon-name-part-type="species" reg="atroviride">atroviride</tp:taxon-name-part></tp:taxon-name></italic>, <italic><tp:taxon-name><tp:taxon-name-part taxon-name-part-type="genus" reg="Elatostema">E.</tp:taxon-name-part><tp:taxon-name-part taxon-name-part-type="species" reg="bulbiferum">bulbiferum</tp:taxon-name-part></tp:taxon-name></italic>, <italic><tp:taxon-name><tp:taxon-name-part taxon-name-part-type="genus" reg="Elatostema">E.</tp:taxon-name-part><tp:taxon-name-part taxon-name-part-type="species" reg="kaweesakii">kaweesakii</tp:taxon-name-part></tp:taxon-name></italic>, <italic><tp:taxon-name><tp:taxon-name-part taxon-name-part-type="genus" reg="Elatostema">E.</tp:taxon-name-part><tp:taxon-name-part taxon-name-part-type="species" reg="rubricaule">rubricaule</tp:taxon-name-part></tp:taxon-name></italic> and <italic><tp:taxon-name><tp:taxon-name-part taxon-name-part-type="genus" reg="Elatostema">E.</tp:taxon-name-part><tp:taxon-name-part taxon-name-part-type="species" reg="saxatile">saxatile</tp:taxon-name-part></tp:taxon-name></italic>.</p></caption><table id="TID0E33AE" rules="all"><tbody><tr><th rowspan="1" colspan="1">Characters</th><th rowspan="1" colspan="1">
                    <italic>
                      <tp:taxon-name><tp:taxon-name-part taxon-name-part-type="genus" reg="Elatostema">E.</tp:taxon-name-part><tp:taxon-name-part taxon-name-part-type="species" reg="atroviride">atroviride</tp:taxon-name-part></tp:taxon-name>
                    </italic>
                  </th><th rowspan="1" colspan="1">
                    <italic>
                      <tp:taxon-name><tp:taxon-name-part taxon-name-part-type="genus" reg="Elatostema">E.</tp:taxon-name-part><tp:taxon-name-part taxon-name-part-type="species" reg="kaweesakii">kaweesakii</tp:taxon-name-part></tp:taxon-name>
                    </italic>
                  </th><th rowspan="1" colspan="1">
                    <italic>
                      <tp:taxon-name><tp:taxon-name-part taxon-name-part-type="genus" reg="Elatostema">E.</tp:taxon-name-part><tp:taxon-name-part taxon-name-part-type="species" reg="rubricaule">rubricaule</tp:taxon-name-part></tp:taxon-name>
                    </italic>
                  </th><th rowspan="1" colspan="1">
                    <italic>
                      <tp:taxon-name><tp:taxon-name-part taxon-name-part-type="genus" reg="Elatostema">E.</tp:taxon-name-part><tp:taxon-name-part taxon-name-part-type="species" reg="saxatile">saxatile</tp:taxon-name-part></tp:taxon-name>
                    </italic>
                  </th><th rowspan="1" colspan="1">
                    <italic>
                      <tp:taxon-name><tp:taxon-name-part taxon-name-part-type="genus" reg="Elatostema">E.</tp:taxon-name-part><tp:taxon-name-part taxon-name-part-type="species" reg="bulbiferum">bulbiferum</tp:taxon-name-part></tp:taxon-name>
                    </italic>
                  </th></tr><tr><td rowspan="1" colspan="1">Habitat</td><td rowspan="1" colspan="1">lithophyte in limestone soils</td><td rowspan="1" colspan="1">lithophyte in limestone crevices</td><td rowspan="1" colspan="1">lithophyte on sandstone rocks</td><td rowspan="1" colspan="1">lithophyte on sandstone rocks</td><td rowspan="1" colspan="1">lithophyte in limestone crevices</td></tr><tr><td rowspan="1" colspan="1">Rhizome</td><td rowspan="1" colspan="1">slender rhizome or stoloniferous</td><td rowspan="1" colspan="1">large swollen rounded rhizome</td><td rowspan="1" colspan="1">flattened, disk-like rhizome</td><td rowspan="1" colspan="1">flattened, disk-like rhizome</td><td rowspan="1" colspan="1">swollen rounded rhizome</td></tr><tr><td rowspan="1" colspan="1">Stem</td><td rowspan="1" colspan="1">Simple or branched, greenish, pubescent</td><td rowspan="1" colspan="1">Simple or branched, greenish, glabrous</td><td rowspan="1" colspan="1">Simple, reddish, glabrous</td><td rowspan="1" colspan="1">Simple or branched, greenish, glabrous</td><td rowspan="1" colspan="1">Simple or branched, greenish, glabrous</td></tr><tr><td rowspan="1" colspan="1">Nanophyll</td><td rowspan="1" colspan="1">absent</td><td rowspan="1" colspan="1">absent</td><td rowspan="1" colspan="1">absent</td><td rowspan="1" colspan="1">present</td><td rowspan="1" colspan="1">present</td></tr><tr><td rowspan="1" colspan="1">Leaf margin</td><td rowspan="1" colspan="1">dentate</td><td rowspan="1" colspan="1">serrate to dentate</td><td rowspan="1" colspan="1">entire</td><td rowspan="1" colspan="1">serrate</td><td rowspan="1" colspan="1">serrate<break/></td></tr><tr><td rowspan="1" colspan="1">Leaf apex</td><td rowspan="1" colspan="1">acuminate</td><td rowspan="1" colspan="1">acuminate</td><td rowspan="1" colspan="1">obtuse</td><td rowspan="1" colspan="1">acute</td><td rowspan="1" colspan="1">acuminate to caudate</td></tr><tr><td rowspan="1" colspan="1">Staminate inflorescences: type</td><td rowspan="1" colspan="1">Capitate</td><td rowspan="1" colspan="1">Capitate</td><td rowspan="1" colspan="1">Umbellate</td><td rowspan="1" colspan="1">Umbellate</td><td rowspan="1" colspan="1">Umbellate</td></tr><tr><td rowspan="1" colspan="1">Staminate inflorescences: receptacle</td><td rowspan="1" colspan="1">elliptic, chartaceous, pubescent</td><td rowspan="1" colspan="1">rectangular, chartaceous, glabrous</td><td rowspan="1" colspan="1">absent</td><td rowspan="1" colspan="1">absent</td><td rowspan="1" colspan="1">absent</td></tr><tr><td rowspan="1" colspan="1">Staminate inflorescences: peduncle</td><td rowspan="1" colspan="1">2–5 mm long</td><td rowspan="1" colspan="1">2–7 cm long</td><td rowspan="1" colspan="1">2– 3 cm long</td><td rowspan="1" colspan="1">1–5 cm long</td><td rowspan="1" colspan="1">2–5 cm long</td></tr><tr><td rowspan="1" colspan="1">Staminate flower: tepal number</td><td rowspan="1" colspan="1">4</td><td rowspan="1" colspan="1">5</td><td rowspan="1" colspan="1">5</td><td rowspan="1" colspan="1">5</td><td rowspan="1" colspan="1">5</td></tr><tr><td rowspan="1" colspan="1">Pistillate inflorescences: type</td><td rowspan="1" colspan="1">capitate</td><td rowspan="1" colspan="1">capitate</td><td rowspan="1" colspan="1">capitate</td><td rowspan="1" colspan="1">capitate</td><td rowspan="1" colspan="1">capitate</td></tr><tr><td rowspan="1" colspan="1">Pistillate inflorescences: receptacle</td><td rowspan="1" colspan="1">oblong, membranous, pubescent</td><td rowspan="1" colspan="1">rectangular, chartaceous, glabrous</td><td rowspan="1" colspan="1">elliptic, membranous, glabrous</td><td rowspan="1" colspan="1">elliptic, membranous, glabrous</td><td rowspan="1" colspan="1">elliptic, membranous, pubescent</td></tr><tr><td rowspan="1" colspan="1">Pistillate inflorescences: peduncle</td><td rowspan="1" colspan="1">2–4 mm long, glabrous</td><td rowspan="1" colspan="1">5–10 mm long, glabrous</td><td rowspan="1" colspan="1">sessile to subsessile, glabrous</td><td rowspan="1" colspan="1">0.5–5 mm long, glabrous</td><td rowspan="1" colspan="1">0–2 mm long, glabrous</td></tr><tr><td rowspan="1" colspan="1">Pistillate flower: tepal number</td><td rowspan="1" colspan="1">3</td><td rowspan="1" colspan="1">absent</td><td rowspan="1" colspan="1">5</td><td rowspan="1" colspan="1">5</td><td rowspan="1" colspan="1">5</td></tr><tr><td rowspan="1" colspan="1">Pistillate flower: staminode</td><td rowspan="1" colspan="1">absent</td><td rowspan="1" colspan="1">3</td><td rowspan="1" colspan="1">5</td><td rowspan="1" colspan="1">5</td><td rowspan="1" colspan="1">absent</td></tr><tr><td rowspan="1" colspan="1">Achene</td><td rowspan="1" colspan="1">6–8 ribbed</td><td rowspan="1" colspan="1">smooth</td><td rowspan="1" colspan="1">smooth</td><td rowspan="1" colspan="1">smooth</td><td rowspan="1" colspan="1">smooth</td></tr></tbody></table></table-wrap></tp:treatment-sec><tp:treatment-sec sec-type="material" id="SECID0ERIAE"><title>Type.</title><p>Thailand. Loei: Nong Hin district, <named-content xmlns:xlink="http://www.w3.org/1999/xlink" content-type="dwc:verbatimCoordinates" xlink:type="simple"><named-content content-type="geo-json" specific-use="{&#34;type&#34;:&#34;Point&#34;,&#34;coordinates&#34;:[101.934167,17.121667]}" id="NCID0E1IAE" xlink:type="simple">17°7.3'N, 101°56.05'E</named-content></named-content>, 360 m alt., 9 August 2022, <italic>Triyutth. 332</italic> (holotype KKU!; isotypes AAU!, BKF!).</p></tp:treatment-sec><tp:treatment-sec sec-type="description" id="SECID0EBJAE"><title>Description.</title><p>Perennial herbs, lithophytic, monoecious, rhizomatous. <bold><italic>Rhizome</italic></bold> rounded, 2–20 cm in diam., brownish. <bold><italic>Stems</italic></bold> 15–50 cm tall, simple or branched, succulent, greenish, glabrous. <bold><italic>Stipules</italic></bold> 2, persistent or sometimes caducous in reproductive stage, linear or lanceolate, 4–7 × 1–3 mm, membranous, glabrous. <bold><italic>Nanophylls</italic></bold> absent. <bold><italic>Leaves</italic></bold> distichous, alternate; petiole 0.5–1 cm long, greenish, glabrous; lamina asymmetrically ovate to elliptic, 5–20 × 3–10 cm, base oblique, margin serrate to dentate, apex acuminate, chartaceous; venation pinnate, major basal lateral veins present; upper and lower surfaces greenish, glabrous, cystoliths fusiform, 0.2–0.5 mm long. <bold><italic>Staminate inflorescences</italic></bold> axillary, solitary, capitate, 1.5–2.0 cm in diam.; peduncle 2–7 cm long, glabrous or pubescent; receptacle rectangular, 0.6–1.0 × 0.6–1.0 cm, chartaceous, glabrous; bracts ovate, connate at base, membranous, glabrous; bracteoles lanceolate, 0.6–0.8 × 0.2–0.3 mm, membranous, pubescent. <bold><italic>Staminate flowers</italic></bold> 80–100 per inflorescence, sessile to subsessile, glabrous; tepals 5, ovate, 1.0–1.5 × 1.0–1.5 mm, apex acuminate, membranous, pubescent; stamens 5, filaments 1.0–1.5 mm long, anthers 0.6–0.8 mm long. <bold><italic>Pistillate inflorescences</italic></bold> axillary, solitary, capitate 5–10 mm in diam., peduncle 0.5–1.0 cm long, glabrous; receptacle rectangular, 6–8 × 6–8 mm, chartaceous, glabrous; bracts ovate, 0.8–1.0 × 0.5–0.6 mm, membranous, pubescent; bracteoles lanceolate, 0.4–0.6 × 0.2–0.3 mm, membranous, pubescent. <bold><italic>Pistillate flowers</italic></bold> 40–100 per inflorescence, sessile to subsessile, glabrous; tepals absent; staminodes 3, oblong to linear, 0.2–0.3 mm long; ovary superior, ovoid, 0.3–0.5 mm long. <bold><italic>Achenes</italic></bold> ellipsoid, 0.8–1.2 mm long, brownish, smooth.</p></tp:treatment-sec><tp:treatment-sec sec-type="distribution" id="SECID0EKKAE"><title>Distribution.</title><p>Currently known only from Loei province in northeastern Thailand.</p></tp:treatment-sec><tp:treatment-sec sec-type="ecology" id="SECID0EPKAE"><title>Ecology.</title><p>Occur in limestone crevices.</p></tp:treatment-sec><tp:treatment-sec sec-type="phenology" id="SECID0EUKAE"><title>Phenology.</title><p>Flowering and fruiting in April–December.</p></tp:treatment-sec><tp:treatment-sec sec-type="etymology" id="SECID0EZKAE"><title>Etymology.</title><p>This species is named in honor of Mr Kaweesak Keeratikiat, who first discovered the plants.</p></tp:treatment-sec><tp:treatment-sec sec-type="conservation status" id="SECID0E5KAE"><title>Conservation status.</title><p>This species was found in fewer than 5 locations at Nong Hin district, Loei province, Thailand. Moreover, it has a very small population and very restricted distribution, and the number of mature individuals is fewer than 250. According to <xref ref-type="bibr" rid="B6">IUCN (2022)</xref> this species should be assessed as Endangered (<abbrev xmlns:xlink="http://www.w3.org/1999/xlink" xlink:title="Endangered" id="ABBRID0EILAE" xlink:type="simple">EN</abbrev>) under IUCN criteria B2a and D1.</p></tp:treatment-sec><tp:treatment-sec sec-type="material" id="SECID0EMLAE"><title>Additional specimens examined.</title><p>Thailand. Loei: Nong Hin district, 16 December 2013, <italic>S. Saengvirotjanapat 635</italic> (QBG!), ibid., 20 April 2021, <italic>Triyutth. 329</italic> (KKU!).</p></tp:treatment-sec><tp:treatment-sec sec-type="notes" id="SECID0EWLAE"><title>Notes.</title><p>This species is similar to <italic><tp:taxon-name><tp:taxon-name-part taxon-name-part-type="genus" reg="Elatostema">E.</tp:taxon-name-part><tp:taxon-name-part taxon-name-part-type="species" reg="atroviride">atroviride</tp:taxon-name-part></tp:taxon-name></italic> in their habitat as lithophytes growing in limestone crevices. Both species have rounded rhizome, absence of nanophyll and a similar shape of leaves. However, it differs from <italic><tp:taxon-name><tp:taxon-name-part taxon-name-part-type="genus" reg="Elatostema">E.</tp:taxon-name-part><tp:taxon-name-part taxon-name-part-type="species" reg="atroviride">atroviride</tp:taxon-name-part></tp:taxon-name></italic> by several characters such as its large rounded rhizome (small size of rhizome in <italic><tp:taxon-name><tp:taxon-name-part taxon-name-part-type="genus" reg="Elatostema">E.</tp:taxon-name-part><tp:taxon-name-part taxon-name-part-type="species" reg="atroviride">atroviride</tp:taxon-name-part></tp:taxon-name></italic>), staminate inflorescences with 2–7 cm long peduncle (vs 2–5 mm long), receptacle rectangular and glabrous (vs elliptic and pubescent), staminate flower with 5 tepals (vs 4 tepals), pistillate inflorescence with 5–10 mm long peduncle (vs 2–4 mm long), absence of tepals in pistillate flower (vs 3 tepals), 3 staminodes (vs staminode absent) and achene smooth (vs 6–8 ribbed).</p><fig id="F1" position="float" orientation="portrait"><object-id xmlns:xlink="http://www.w3.org/1999/xlink" content-type="doi" xlink:type="simple">10.3897/phytokeys.215.94591.figure1</object-id><object-id xmlns:xlink="http://www.w3.org/1999/xlink" content-type="arpha" xlink:type="simple">D5975438-5812-5D34-9D4B-AB40AEEB3EBA</object-id><label>Figure 1.</label><caption><p><italic><tp:taxon-name><tp:taxon-name-part taxon-name-part-type="genus" reg="Elatostema">Elatostema</tp:taxon-name-part><tp:taxon-name-part taxon-name-part-type="species" reg="kaweesakii">kaweesakii</tp:taxon-name-part></tp:taxon-name></italic> Triyutth. &amp; L.F.Fu, sp. nov. <bold>A</bold> habit <bold>B</bold> staminate inflorescence <bold>C</bold> staminate flower <bold>D</bold> pistillate inflorescence <bold>E</bold> pistillate flower <bold>F</bold> bracteole <bold>G</bold> achene (Drawn by N. Triyutthachai).</p></caption><graphic xmlns:xlink="http://www.w3.org/1999/xlink" xlink:href="phytokeys-215-037_article-94591__-g001.jpg" position="float" orientation="portrait" xlink:type="simple" id="oo_781039.jpg"><uri content-type="original_file" xlink:type="simple">https://binary.pensoft.net/fig/781039</uri></graphic></fig><fig id="F2" position="float" orientation="portrait"><object-id xmlns:xlink="http://www.w3.org/1999/xlink" content-type="doi" xlink:type="simple">10.3897/phytokeys.215.94591.figure2</object-id><object-id xmlns:xlink="http://www.w3.org/1999/xlink" content-type="arpha" xlink:type="simple">D4A000FE-207B-54FF-873E-2D648CCA6D23</object-id><label>Figure 2.</label><caption><p><italic><tp:taxon-name><tp:taxon-name-part taxon-name-part-type="genus" reg="Elatostema">Elatostema</tp:taxon-name-part><tp:taxon-name-part taxon-name-part-type="species" reg="kaweesakii">kaweesakii</tp:taxon-name-part></tp:taxon-name></italic> Triyutth. &amp; L.F.Fu, sp. nov. <bold>A</bold> habit and habitat <bold>B</bold> pistillate inflorescence <bold>C</bold> staminate inflorescences (Photos <bold>A, C</bold> by K. Keeratikiat, <bold>B</bold> by Triyutth).</p></caption><graphic xmlns:xlink="http://www.w3.org/1999/xlink" xlink:href="phytokeys-215-037_article-94591__-g002.jpg" position="float" orientation="portrait" xlink:type="simple" id="oo_781040.jpg"><uri content-type="original_file" xlink:type="simple">https://binary.pensoft.net/fig/781040</uri></graphic></fig></tp:treatment-sec><ref-list><ref id="B6"><mixed-citation xmlns:xlink="http://www.w3.org/1999/xlink" xlink:type="simple">IUCN (<year>2022</year>) Guidelines for Using the IUCN Red List Categories and Criteria. Version 15.1. Prepared by the Standards and Petitions Committee. <ext-link xlink:href="https://www.iucnredlist.org/documents/RedListGuidelines.pdf" ext-link-type="uri" xlink:type="simple">https://www.iucnredlist.org/documents/RedListGuidelines.pdf</ext-link></mixed-citation></ref></ref-list></tp:taxon-treatment>
