# Supplementary material for: ﻿Three new species of Elatostema (Urticaceae) from Thailand
Source: PhytoKeys. 2022 Dec 13;215:37–50. doi: 10.3897/phytokeys.215.94591 (PMC9836403; doi:10.3897/phytokeys.215.94591)
Supplement: XML Treatment for Elatostema rubricaule [file phytokeys.215.94591-treatment2.xml]

<!DOCTYPE tp:taxon-treatment
  PUBLIC "-//TaxonX//DTD Taxonomic Treatment Publishing DTD v0 20100105//EN" "tax-treatment-NSO.dtd">
<tp:taxon-treatment xmlns:tp="http://www.plazi.org/taxpub"><tp:treatment-meta><kwd-group><label>Taxon classification</label><kwd>
              <named-content content-type="kingdom">Plantae</named-content>
            </kwd><kwd>
              <named-content content-type="order">Rosales</named-content>
            </kwd><kwd>
              <named-content content-type="family">Urticaceae</named-content>
            </kwd></kwd-group><mixed-citation publication-type="journal"><person-group><name><surname>Triyutthachai</surname><given-names>Natthawut</given-names></name><name><surname>Fu</surname><given-names>Long-Fei</given-names></name><name><surname>Triboun</surname><given-names>Pramote</given-names></name><name><surname>Wei</surname><given-names>Yi-Gang</given-names></name><name><surname>Pornpongrungrueng</surname><given-names>Pimwadee</given-names></name></person-group><article-title>﻿Three new species of <italic><tp:taxon-name><tp:taxon-name-part taxon-name-part-type="genus" reg="Elatostema">Elatostema</tp:taxon-name-part></tp:taxon-name></italic> (<tp:taxon-name><tp:taxon-name-part taxon-name-part-type="family">Urticaceae</tp:taxon-name-part></tp:taxon-name>) from Thailand</article-title><source>PhytoKeys</source><day>13</day><month>12</month><year>2022</year><volume>215</volume><fpage>37</fpage><lpage>50</lpage><pub-id pub-id-type="doi">10.3897/phytokeys.215.94591</pub-id></mixed-citation></tp:treatment-meta><tp:nomenclature><label>﻿2.</label><tp:taxon-name>
            <object-id xmlns:xlink="http://www.w3.org/1999/xlink" content-type="arpha" xlink:type="simple">2CB20138-A742-5261-85B0-8DE6D21E5BCF</object-id>
            <tp:taxon-name-part taxon-name-part-type="genus" reg="Elatostema">Elatostema</tp:taxon-name-part>
            <tp:taxon-name-part taxon-name-part-type="species" reg="rubricaule">rubricaule</tp:taxon-name-part>
            <object-id xmlns:xlink="http://www.w3.org/1999/xlink" content-type="ipni" xlink:type="simple">urn:lsid:ipni.org:names:77309835-1</object-id>
          </tp:taxon-name><tp:taxon-authority>Triyutth. &amp; L.F.Fu</tp:taxon-authority><tp:taxon-status xmlns:xlink="http://www.w3.org/1999/xlink" xlink:type="simple">sp. nov.</tp:taxon-status><xref ref-type="fig" rid="F3">Figs 3</xref><xref ref-type="fig" rid="F4">, 4</xref></tp:nomenclature><tp:treatment-sec sec-type="diagnosis" id="SECID0EXQAE"><title>Diagnosis.</title><p><italic><tp:taxon-name><tp:taxon-name-part taxon-name-part-type="genus" reg="Elatostema">Elatostema</tp:taxon-name-part><tp:taxon-name-part taxon-name-part-type="species" reg="rubricaule">rubricaule</tp:taxon-name-part></tp:taxon-name></italic> differs from other Thai <italic><tp:taxon-name><tp:taxon-name-part taxon-name-part-type="genus" reg="Elatostema">Elatostema</tp:taxon-name-part></tp:taxon-name></italic> by its distinct sulcate and reddish stem with flattened and disk-like rhizome and chartaceous leaves with entire margin. It grows on seasonally moist sandstone rock (Table <xref ref-type="table" rid="T1">1</xref>).</p></tp:treatment-sec><tp:treatment-sec sec-type="material" id="SECID0ETRAE"><title>Type.</title><p>Thailand. Buengkan: Wat A-Hong Silawas, <named-content xmlns:xlink="http://www.w3.org/1999/xlink" content-type="dwc:verbatimCoordinates" xlink:type="simple"><named-content content-type="geo-json" specific-use="{&#34;type&#34;:&#34;Point&#34;,&#34;coordinates&#34;:[103.470000,18.424500]}" id="NCID0E3RAE" xlink:type="simple">18°25.47'N, 103°28.2'E</named-content></named-content>, 160 m alt., 13 September 2017, <italic>Triyutth. 201</italic> (holotype KKU!; isotypes AAU!, BKF!, IBK!, K!).</p></tp:treatment-sec><tp:treatment-sec sec-type="description" id="SECID0EDSAE"><title>Description.</title><p>Perennial herbs, lithophytic, monoecious, rhizomatous. <bold><italic>Rhizome</italic></bold> flattened, disk-like, 1–3 cm in diam., brownish. <bold><italic>Stems</italic></bold> 5–25 cm tall, simple, sulcate, succulent, reddish, glabrous. <bold><italic>Stipules</italic></bold> 2, persistent or sometimes caducous in reproductive stage, linear or lanceolate, 2.0–2.5 × 0.5–1.5 mm, membranous, glabrous. <bold><italic>Nanophylls</italic></bold> absent. <bold><italic>Leaves</italic></bold> distichous, alternate; petiole 0.5–2.0 mm long, reddish, glabrous; lamina asymmetrically lanceolate to elliptic, 3–5 × 0.5–1.5 cm, base asymmetrical attenuate, margin entire, apex obtuse, chartaceous; venation pinnate, major basal lateral veins absent, lateral veins 5–7 pairs; upper surface greenish, glabrous, cystolith fusiform, 0.2–0.5 mm long; lower surface cinereous, glabrous, cystoliths fusiform, 0.2–0.5 mm long. <bold><italic>Staminate inflorescences</italic></bold> axillary, solitary, umbellate; peduncle 2–3 cm long, glabrous; receptacle absent; bracts lanceolate, 0.8–1.0 × 0.3–0.5 mm, membranous, pubescent; bracteoles lanceolate, 0.6–0.8 × 0.2–0.3 mm, membranous, pubescent. <bold><italic>Staminate flowers</italic></bold> 5–10 per inflorescence; pedicel 1–3 mm long, glabrous; tepals 5, ovate to oblong, 1.0–1.5 × 1.0–1.5 mm, apex obtuse, membranous, glabrous; stamens 5, filaments 1.5–2.0 mm long, anthers 0.6–1.0 mm long. <bold><italic>Pistillate inflorescences</italic></bold> axillary, solitary, capitate 5–8 mm in diam., sessile to subsessile, glabrous; receptacle elliptic, 2.0–2.5 × 1.0–1.5 mm, membranous, glabrous; bracts lanceolate, 0.4–0.6 × 0.2–0.3 mm, membranous, pubescent; bracteoles lanceolate, 0.3–0.4 × 0.2–0.3 mm, membranous, pubescent. <bold><italic>Pistillate flowers</italic></bold> 50–80 per inflorescence; pedicel 0.5–1.0 mm long, glabrous; tepals 5, lanceolate to oblong, 0.8–1.2 × 0.2–0.4 mm, membranous, pubescent; staminodes 5, linear, 0.2–0.4 × 0.1–0.2 mm; ovary superior, ovoid, 0.3–0.5 mm long. <bold><italic>Achenes</italic></bold> ellipsoid, 0.5–0.8 mm long, brownish, smooth.</p><fig id="F3" position="float" orientation="portrait"><object-id xmlns:xlink="http://www.w3.org/1999/xlink" content-type="doi" xlink:type="simple">10.3897/phytokeys.215.94591.figure3</object-id><object-id xmlns:xlink="http://www.w3.org/1999/xlink" content-type="arpha" xlink:type="simple">514728D6-9F2F-5110-A0D0-2BF9F152271B</object-id><label>Figure 3.</label><caption><p><italic><tp:taxon-name><tp:taxon-name-part taxon-name-part-type="genus" reg="Elatostema">Elatostema</tp:taxon-name-part><tp:taxon-name-part taxon-name-part-type="species" reg="rubricaule">rubricaule</tp:taxon-name-part></tp:taxon-name></italic> Triyutth. &amp; L.F.Fu, sp. nov. <bold>A</bold> habit <bold>B</bold> staminate inflorescence <bold>C</bold> pistillate inflorescences <bold>D</bold> pistillate flower <bold>E</bold> bracteole <bold>F</bold> achene (Drawn by Triyutth).</p></caption><graphic xmlns:xlink="http://www.w3.org/1999/xlink" xlink:href="phytokeys-215-037_article-94591__-g003.jpg" position="float" orientation="portrait" xlink:type="simple" id="oo_781041.jpg"><uri content-type="original_file" xlink:type="simple">https://binary.pensoft.net/fig/781041</uri></graphic></fig><fig id="F4" position="float" orientation="portrait"><object-id xmlns:xlink="http://www.w3.org/1999/xlink" content-type="doi" xlink:type="simple">10.3897/phytokeys.215.94591.figure4</object-id><object-id xmlns:xlink="http://www.w3.org/1999/xlink" content-type="arpha" xlink:type="simple">054903A9-56BA-5091-9CB2-269679EE077D</object-id><label>Figure 4.</label><caption><p><italic><tp:taxon-name><tp:taxon-name-part taxon-name-part-type="genus" reg="Elatostema">Elatostema</tp:taxon-name-part><tp:taxon-name-part taxon-name-part-type="species" reg="rubricaule">rubricaule</tp:taxon-name-part></tp:taxon-name></italic> Triyutth. &amp; L.F.Fu, sp. nov. <bold>A</bold> habit and habitat <bold>B</bold> pistillate inflorescences <bold>C</bold> staminate inflorescence (Photos by Triyutth).</p></caption><graphic xmlns:xlink="http://www.w3.org/1999/xlink" xlink:href="phytokeys-215-037_article-94591__-g004.jpg" position="float" orientation="portrait" xlink:type="simple" id="oo_781042.jpg"><uri content-type="original_file" xlink:type="simple">https://binary.pensoft.net/fig/781042</uri></graphic></fig></tp:treatment-sec><tp:treatment-sec sec-type="distribution" id="SECID0EOVAE"><title>Distribution.</title><p>Currently known only from the type locality in northeastern Thailand.</p></tp:treatment-sec><tp:treatment-sec sec-type="ecology" id="SECID0ETVAE"><title>Ecology.</title><p>Occurs on seasonal moist sandstone rocks in shaded areas.</p></tp:treatment-sec><tp:treatment-sec sec-type="phenology" id="SECID0EYVAE"><title>Phenology.</title><p>Flowering and fruiting in July–October.</p></tp:treatment-sec><tp:treatment-sec sec-type="etymology" id="SECID0E4VAE"><title>Etymology.</title><p>Latin <italic>ruber</italic>, red, and <italic>caulus</italic>, stem, alluding to stem color of the new species.</p></tp:treatment-sec><tp:treatment-sec sec-type="conservation status" id="SECID0EHWAE"><title>Conservation status.</title><p><italic><tp:taxon-name><tp:taxon-name-part taxon-name-part-type="genus" reg="Elatostema">Elatostema</tp:taxon-name-part><tp:taxon-name-part taxon-name-part-type="species" reg="rubricaule">rubricaule</tp:taxon-name-part></tp:taxon-name></italic> is currently known only from the type locality, which is not a protected area, and the number of mature individuals is fewer than 1,000. According to <xref ref-type="bibr" rid="B6">IUCN (2022)</xref>, this species should be assessed as Critically Endangered (<abbrev xmlns:xlink="http://www.w3.org/1999/xlink" xlink:title="Critically Endangered" id="ABBRID0E3WAE" xlink:type="simple">CR</abbrev>) according to criteria B1a, B2a and D1.</p></tp:treatment-sec><tp:treatment-sec sec-type="material" id="SECID0EAXAE"><title>Additional specimens examined.</title><p>Thailand. Buengkan: Wat A-Hong Silawas, <named-content xmlns:xlink="http://www.w3.org/1999/xlink" content-type="dwc:verbatimCoordinates" xlink:type="simple"><named-content content-type="geo-json" specific-use="{&#34;type&#34;:&#34;Point&#34;,&#34;coordinates&#34;:[103.470000,18.424500]}" id="NCID0EJXAE" xlink:type="simple">18°25.47'N, 103°28.2'E</named-content></named-content>, 160 m alt., 28 April 2018, <italic>Triyutth. 269</italic> (KKU!).</p></tp:treatment-sec><tp:treatment-sec sec-type="notes" id="SECID0EQXAE"><title>Notes.</title><p>This species differs from other Thai <italic><tp:taxon-name><tp:taxon-name-part taxon-name-part-type="genus" reg="Elatostema">Elatostema</tp:taxon-name-part></tp:taxon-name></italic> by its habitat. Most species of <italic><tp:taxon-name><tp:taxon-name-part taxon-name-part-type="genus" reg="Elatostema">Elatostema</tp:taxon-name-part></tp:taxon-name></italic> are dwelling on limestone, stream bank, gorges and caves in evergreen forest, but <italic><tp:taxon-name><tp:taxon-name-part taxon-name-part-type="genus" reg="Elatostema">E.</tp:taxon-name-part><tp:taxon-name-part taxon-name-part-type="species" reg="rubricaule">rubricaule</tp:taxon-name-part></tp:taxon-name></italic> was found on moist sandstone rocks near the bank of Mekong River in Buengkan Province in the northeastern part of Thailand. The most distinguished characters of this species are the flattened and disk-like rhizome, sulcate and reddish stem, chartaceous leaves with entire margin and umbellate staminate inflorescences.</p></tp:treatment-sec><tp:treatment-sec><!--Section generated to contain objects referenced in tp:taxon-treatment.--><table-wrap id="T1" position="float" orientation="portrait"><label>Table 1.</label><caption><p>Comparison of <italic><tp:taxon-name><tp:taxon-name-part taxon-name-part-type="genus" reg="Elatostema">Elatostema</tp:taxon-name-part><tp:taxon-name-part taxon-name-part-type="species" reg="atroviride">atroviride</tp:taxon-name-part></tp:taxon-name></italic>, <italic><tp:taxon-name><tp:taxon-name-part taxon-name-part-type="genus" reg="Elatostema">E.</tp:taxon-name-part><tp:taxon-name-part taxon-name-part-type="species" reg="bulbiferum">bulbiferum</tp:taxon-name-part></tp:taxon-name></italic>, <italic><tp:taxon-name><tp:taxon-name-part taxon-name-part-type="genus" reg="Elatostema">E.</tp:taxon-name-part><tp:taxon-name-part taxon-name-part-type="species" reg="kaweesakii">kaweesakii</tp:taxon-name-part></tp:taxon-name></italic>, <italic><tp:taxon-name><tp:taxon-name-part taxon-name-part-type="genus" reg="Elatostema">E.</tp:taxon-name-part><tp:taxon-name-part taxon-name-part-type="species" reg="rubricaule">rubricaule</tp:taxon-name-part></tp:taxon-name></italic> and <italic><tp:taxon-name><tp:taxon-name-part taxon-name-part-type="genus" reg="Elatostema">E.</tp:taxon-name-part><tp:taxon-name-part taxon-name-part-type="species" reg="saxatile">saxatile</tp:taxon-name-part></tp:taxon-name></italic>.</p></caption><table id="TID0E33AE" rules="all"><tbody><tr><th rowspan="1" colspan="1">Characters</th><th rowspan="1" colspan="1">
                    <italic>
                      <tp:taxon-name><tp:taxon-name-part taxon-name-part-type="genus" reg="Elatostema">E.</tp:taxon-name-part><tp:taxon-name-part taxon-name-part-type="species" reg="atroviride">atroviride</tp:taxon-name-part></tp:taxon-name>
                    </italic>
                  </th><th rowspan="1" colspan="1">
                    <italic>
                      <tp:taxon-name><tp:taxon-name-part taxon-name-part-type="genus" reg="Elatostema">E.</tp:taxon-name-part><tp:taxon-name-part taxon-name-part-type="species" reg="kaweesakii">kaweesakii</tp:taxon-name-part></tp:taxon-name>
                    </italic>
                  </th><th rowspan="1" colspan="1">
                    <italic>
                      <tp:taxon-name><tp:taxon-name-part taxon-name-part-type="genus" reg="Elatostema">E.</tp:taxon-name-part><tp:taxon-name-part taxon-name-part-type="species" reg="rubricaule">rubricaule</tp:taxon-name-part></tp:taxon-name>
                    </italic>
                  </th><th rowspan="1" colspan="1">
                    <italic>
                      <tp:taxon-name><tp:taxon-name-part taxon-name-part-type="genus" reg="Elatostema">E.</tp:taxon-name-part><tp:taxon-name-part taxon-name-part-type="species" reg="saxatile">saxatile</tp:taxon-name-part></tp:taxon-name>
                    </italic>
                  </th><th rowspan="1" colspan="1">
                    <italic>
                      <tp:taxon-name><tp:taxon-name-part taxon-name-part-type="genus" reg="Elatostema">E.</tp:taxon-name-part><tp:taxon-name-part taxon-name-part-type="species" reg="bulbiferum">bulbiferum</tp:taxon-name-part></tp:taxon-name>
                    </italic>
                  </th></tr><tr><td rowspan="1" colspan="1">Habitat</td><td rowspan="1" colspan="1">lithophyte in limestone soils</td><td rowspan="1" colspan="1">lithophyte in limestone crevices</td><td rowspan="1" colspan="1">lithophyte on sandstone rocks</td><td rowspan="1" colspan="1">lithophyte on sandstone rocks</td><td rowspan="1" colspan="1">lithophyte in limestone crevices</td></tr><tr><td rowspan="1" colspan="1">Rhizome</td><td rowspan="1" colspan="1">slender rhizome or stoloniferous</td><td rowspan="1" colspan="1">large swollen rounded rhizome</td><td rowspan="1" colspan="1">flattened, disk-like rhizome</td><td rowspan="1" colspan="1">flattened, disk-like rhizome</td><td rowspan="1" colspan="1">swollen rounded rhizome</td></tr><tr><td rowspan="1" colspan="1">Stem</td><td rowspan="1" colspan="1">Simple or branched, greenish, pubescent</td><td rowspan="1" colspan="1">Simple or branched, greenish, glabrous</td><td rowspan="1" colspan="1">Simple, reddish, glabrous</td><td rowspan="1" colspan="1">Simple or branched, greenish, glabrous</td><td rowspan="1" colspan="1">Simple or branched, greenish, glabrous</td></tr><tr><td rowspan="1" colspan="1">Nanophyll</td><td rowspan="1" colspan="1">absent</td><td rowspan="1" colspan="1">absent</td><td rowspan="1" colspan="1">absent</td><td rowspan="1" colspan="1">present</td><td rowspan="1" colspan="1">present</td></tr><tr><td rowspan="1" colspan="1">Leaf margin</td><td rowspan="1" colspan="1">dentate</td><td rowspan="1" colspan="1">serrate to dentate</td><td rowspan="1" colspan="1">entire</td><td rowspan="1" colspan="1">serrate</td><td rowspan="1" colspan="1">serrate<break/></td></tr><tr><td rowspan="1" colspan="1">Leaf apex</td><td rowspan="1" colspan="1">acuminate</td><td rowspan="1" colspan="1">acuminate</td><td rowspan="1" colspan="1">obtuse</td><td rowspan="1" colspan="1">acute</td><td rowspan="1" colspan="1">acuminate to caudate</td></tr><tr><td rowspan="1" colspan="1">Staminate inflorescences: type</td><td rowspan="1" colspan="1">Capitate</td><td rowspan="1" colspan="1">Capitate</td><td rowspan="1" colspan="1">Umbellate</td><td rowspan="1" colspan="1">Umbellate</td><td rowspan="1" colspan="1">Umbellate</td></tr><tr><td rowspan="1" colspan="1">Staminate inflorescences: receptacle</td><td rowspan="1" colspan="1">elliptic, chartaceous, pubescent</td><td rowspan="1" colspan="1">rectangular, chartaceous, glabrous</td><td rowspan="1" colspan="1">absent</td><td rowspan="1" colspan="1">absent</td><td rowspan="1" colspan="1">absent</td></tr><tr><td rowspan="1" colspan="1">Staminate inflorescences: peduncle</td><td rowspan="1" colspan="1">2–5 mm long</td><td rowspan="1" colspan="1">2–7 cm long</td><td rowspan="1" colspan="1">2– 3 cm long</td><td rowspan="1" colspan="1">1–5 cm long</td><td rowspan="1" colspan="1">2–5 cm long</td></tr><tr><td rowspan="1" colspan="1">Staminate flower: tepal number</td><td rowspan="1" colspan="1">4</td><td rowspan="1" colspan="1">5</td><td rowspan="1" colspan="1">5</td><td rowspan="1" colspan="1">5</td><td rowspan="1" colspan="1">5</td></tr><tr><td rowspan="1" colspan="1">Pistillate inflorescences: type</td><td rowspan="1" colspan="1">capitate</td><td rowspan="1" colspan="1">capitate</td><td rowspan="1" colspan="1">capitate</td><td rowspan="1" colspan="1">capitate</td><td rowspan="1" colspan="1">capitate</td></tr><tr><td rowspan="1" colspan="1">Pistillate inflorescences: receptacle</td><td rowspan="1" colspan="1">oblong, membranous, pubescent</td><td rowspan="1" colspan="1">rectangular, chartaceous, glabrous</td><td rowspan="1" colspan="1">elliptic, membranous, glabrous</td><td rowspan="1" colspan="1">elliptic, membranous, glabrous</td><td rowspan="1" colspan="1">elliptic, membranous, pubescent</td></tr><tr><td rowspan="1" colspan="1">Pistillate inflorescences: peduncle</td><td rowspan="1" colspan="1">2–4 mm long, glabrous</td><td rowspan="1" colspan="1">5–10 mm long, glabrous</td><td rowspan="1" colspan="1">sessile to subsessile, glabrous</td><td rowspan="1" colspan="1">0.5–5 mm long, glabrous</td><td rowspan="1" colspan="1">0–2 mm long, glabrous</td></tr><tr><td rowspan="1" colspan="1">Pistillate flower: tepal number</td><td rowspan="1" colspan="1">3</td><td rowspan="1" colspan="1">absent</td><td rowspan="1" colspan="1">5</td><td rowspan="1" colspan="1">5</td><td rowspan="1" colspan="1">5</td></tr><tr><td rowspan="1" colspan="1">Pistillate flower: staminode</td><td rowspan="1" colspan="1">absent</td><td rowspan="1" colspan="1">3</td><td rowspan="1" colspan="1">5</td><td rowspan="1" colspan="1">5</td><td rowspan="1" colspan="1">absent</td></tr><tr><td rowspan="1" colspan="1">Achene</td><td rowspan="1" colspan="1">6–8 ribbed</td><td rowspan="1" colspan="1">smooth</td><td rowspan="1" colspan="1">smooth</td><td rowspan="1" colspan="1">smooth</td><td rowspan="1" colspan="1">smooth</td></tr></tbody></table></table-wrap></tp:treatment-sec><ref-list><ref id="B6"><mixed-citation xmlns:xlink="http://www.w3.org/1999/xlink" xlink:type="simple">IUCN (<year>2022</year>) Guidelines for Using the IUCN Red List Categories and Criteria. Version 15.1. Prepared by the Standards and Petitions Committee. <ext-link xlink:href="https://www.iucnredlist.org/documents/RedListGuidelines.pdf" ext-link-type="uri" xlink:type="simple">https://www.iucnredlist.org/documents/RedListGuidelines.pdf</ext-link></mixed-citation></ref></ref-list></tp:taxon-treatment>
