# Supplementary material for: ﻿Three new species of Elatostema (Urticaceae) from Thailand
Source: PhytoKeys. 2022 Dec 13;215:37–50. doi: 10.3897/phytokeys.215.94591 (PMC9836403; doi:10.3897/phytokeys.215.94591)
Supplement: XML Treatment for Elatostema saxatile [file phytokeys.215.94591-treatment3.xml]

<!DOCTYPE tp:taxon-treatment
  PUBLIC "-//TaxonX//DTD Taxonomic Treatment Publishing DTD v0 20100105//EN" "tax-treatment-NSO.dtd">
<tp:taxon-treatment xmlns:tp="http://www.plazi.org/taxpub"><tp:treatment-meta><kwd-group><label>Taxon classification</label><kwd>
              <named-content content-type="kingdom">Plantae</named-content>
            </kwd><kwd>
              <named-content content-type="order">Rosales</named-content>
            </kwd><kwd>
              <named-content content-type="family">Urticaceae</named-content>
            </kwd></kwd-group><mixed-citation publication-type="journal"><person-group><name><surname>Triyutthachai</surname><given-names>Natthawut</given-names></name><name><surname>Fu</surname><given-names>Long-Fei</given-names></name><name><surname>Triboun</surname><given-names>Pramote</given-names></name><name><surname>Wei</surname><given-names>Yi-Gang</given-names></name><name><surname>Pornpongrungrueng</surname><given-names>Pimwadee</given-names></name></person-group><article-title>﻿Three new species of <italic><tp:taxon-name><tp:taxon-name-part taxon-name-part-type="genus" reg="Elatostema">Elatostema</tp:taxon-name-part></tp:taxon-name></italic> (<tp:taxon-name><tp:taxon-name-part taxon-name-part-type="family">Urticaceae</tp:taxon-name-part></tp:taxon-name>) from Thailand</article-title><source>PhytoKeys</source><day>13</day><month>12</month><year>2022</year><volume>215</volume><fpage>37</fpage><lpage>50</lpage><pub-id pub-id-type="doi">10.3897/phytokeys.215.94591</pub-id></mixed-citation></tp:treatment-meta><tp:nomenclature><label>﻿3.</label><tp:taxon-name>
            <object-id xmlns:xlink="http://www.w3.org/1999/xlink" content-type="arpha" xlink:type="simple">F1940737-100D-53FA-90F5-9F9830F991BD</object-id>
            <tp:taxon-name-part taxon-name-part-type="genus" reg="Elatostema">Elatostema</tp:taxon-name-part>
            <tp:taxon-name-part taxon-name-part-type="species" reg="saxatile">saxatile</tp:taxon-name-part>
            <object-id xmlns:xlink="http://www.w3.org/1999/xlink" content-type="ipni" xlink:type="simple">urn:lsid:ipni.org:names:77309836-1</object-id>
          </tp:taxon-name><tp:taxon-authority>Triyutth. &amp; L.F.Fu</tp:taxon-authority><tp:taxon-status xmlns:xlink="http://www.w3.org/1999/xlink" xlink:type="simple">sp. nov.</tp:taxon-status><xref ref-type="fig" rid="F5">Figs 5</xref><xref ref-type="fig" rid="F6">, 6</xref></tp:nomenclature><tp:treatment-sec sec-type="diagnosis" id="SECID0EB1AE"><title>Diagnosis.</title><p><italic><tp:taxon-name><tp:taxon-name-part taxon-name-part-type="genus" reg="Elatostema">Elatostema</tp:taxon-name-part><tp:taxon-name-part taxon-name-part-type="species" reg="saxatile">saxatile</tp:taxon-name-part></tp:taxon-name></italic> is similar to <italic><tp:taxon-name><tp:taxon-name-part taxon-name-part-type="genus" reg="Elatostema">E.</tp:taxon-name-part><tp:taxon-name-part taxon-name-part-type="species" reg="bulbiferum">bulbiferum</tp:taxon-name-part></tp:taxon-name></italic> Kurz, but differs by its flattened and disk-like rhizome, receptacle of pistillate inflorescences glabrous, staminode in pistillate flower 5, acute leaf apex and its sandstone habitat (Table <xref ref-type="table" rid="T1">1</xref>).</p></tp:treatment-sec><tp:treatment-sec sec-type="material" id="SECID0EB2AE"><title>Type.</title><p>Thailand. Nakhon Phanom: Tad Kham Waterfall, <named-content xmlns:xlink="http://www.w3.org/1999/xlink" content-type="dwc:verbatimCoordinates" xlink:type="simple"><named-content content-type="geo-json" specific-use="{&#34;type&#34;:&#34;Point&#34;,&#34;coordinates&#34;:[104.160000,17.953800]}" id="NCID0EK2AE" xlink:type="simple">17°57.228'N, 104°9.6'E</named-content></named-content>, 160 m alt., 13 September 2017, <italic>Triyutth. 200</italic> (holotype KKU!; isotypes AAU!, BKF!, IBK!).</p></tp:treatment-sec><tp:treatment-sec sec-type="description" id="SECID0ER2AE"><title>Description.</title><p>Perennial herbs, lithophytic, monoecious, rhizomatous. <bold><italic>Rhizome</italic></bold> flattened, disk-like, 2–7 cm in diam., brownish. <bold><italic>Stems</italic></bold> 5–35 cm tall, simple or branched, succulent, greenish, glabrous. <bold><italic>Stipules</italic></bold> 2, persistent or sometimes caducous in reproductive stage, linear or lanceolate, membranous, glabrous. <bold><italic>Nanophylls</italic></bold> lanceolate to oblanceolate, 0.5–1.5 × 0.2–1.0 cm, chartaceous, glabrous, cystoliths fusiform. <bold><italic>Leaves</italic></bold> distichous, alternate; petiole 1–3 mm long, glabrous or puberulous; lamina asymmetrically elliptic to obovate, 1.5–7.0 × 0.5–3.0 cm, base oblique, margin serrate, apex acute, chartaceous; venation pinnate, major basal lateral veins absent, lateral veins 5–7 pairs; upper surface green, glabrous, cystolith fusiform, 0.2–0.5 mm long; lower surface greenish or cinereous, glabrous, cystolith fusiform, 0.2–0.5 mm long. <bold><italic>Staminate inflorescences</italic></bold> axillary, solitary, umbellate; peduncle 1–5 cm long, glabrous; receptacle absent; bracts lanceolate, 0.6–1.0 × 0.3–0.4 mm, membranous, pubescent; bracteoles lanceolate, 0.5–0.8 × 0.2–0.3 mm, membranous, pubescent. <bold><italic>Staminate flowers</italic></bold> 10–30 per inflorescence; pedicel 1.0–1.5 mm long, glabrous; tepals 5, ovate to oblong, 1.0–1.5 × 1.0–1.5 mm, apex obtuse, membranous, glabrous; stamens 5, filaments 1.0–1.5 mm long, anthers 0.6–1.0 mm long. <bold><italic>Pistillate inflorescences</italic></bold> axillary, solitary, capitate, 2–8 mm in diam., subsessile to pedunculate; peduncle 0.5–5.0 mm long, glabrous; receptacle elliptic, 2–4 mm in diam., membranous, glabrous; bracts lanceolate, 0.2–0.3 × 0.8–1.0 mm, membranous, pubescent; bracteoles lanceolate, 0.2–0.3 × 0.5–0.8 mm, membranous, pubescent. <bold><italic>Pistillate flowers</italic></bold> 20–50 per inflorescence; pedicel 0.5–1.5 mm long, glabrous; tepals 5, lanceolate, 0.8–1.2 × 0.2–0.4 mm, membranous, pubescent; staminodes 5, oblong, 0.1–0.2 × 0.1–0.2 mm; ovary superior, ovoid, 0.4–0.8 mm long. <bold><italic>Achenes</italic></bold> ellipsoid, 0.8–1.2 mm long, brownish, smooth.</p><fig id="F5" position="float" orientation="portrait"><object-id xmlns:xlink="http://www.w3.org/1999/xlink" content-type="doi" xlink:type="simple">10.3897/phytokeys.215.94591.figure5</object-id><object-id xmlns:xlink="http://www.w3.org/1999/xlink" content-type="arpha" xlink:type="simple">88EDAA43-9179-5E03-8930-463509A8294D</object-id><label>Figure 5.</label><caption><p><italic><tp:taxon-name><tp:taxon-name-part taxon-name-part-type="genus" reg="Elatostema">Elatostema</tp:taxon-name-part><tp:taxon-name-part taxon-name-part-type="species" reg="saxatile">saxatile</tp:taxon-name-part></tp:taxon-name></italic> Triyutth. &amp; L.F.Fu, sp. nov. <bold>A</bold> habit and habitat <bold>B</bold> leaf <bold>C</bold> staminate inflorescence <bold>D</bold> staminate flower <bold>E</bold> pistillate inflorescence <bold>F</bold> pistillate flower <bold>G</bold> achene (Drawn by N. Triyutthachai).</p></caption><graphic xmlns:xlink="http://www.w3.org/1999/xlink" xlink:href="phytokeys-215-037_article-94591__-g005.jpg" position="float" orientation="portrait" xlink:type="simple" id="oo_781043.jpg"><uri content-type="original_file" xlink:type="simple">https://binary.pensoft.net/fig/781043</uri></graphic></fig><fig id="F6" position="float" orientation="portrait"><object-id xmlns:xlink="http://www.w3.org/1999/xlink" content-type="doi" xlink:type="simple">10.3897/phytokeys.215.94591.figure6</object-id><object-id xmlns:xlink="http://www.w3.org/1999/xlink" content-type="arpha" xlink:type="simple">08DDC814-FBC7-5825-9906-92B04BE73DB6</object-id><label>Figure 6.</label><caption><p><italic><tp:taxon-name><tp:taxon-name-part taxon-name-part-type="genus" reg="Elatostema">Elatostema</tp:taxon-name-part><tp:taxon-name-part taxon-name-part-type="species" reg="saxatile">saxatile</tp:taxon-name-part></tp:taxon-name></italic> Triyutth. &amp; L.F.Fu, sp. nov. <bold>A</bold> habit and habitat <bold>B</bold> stem and rhizome <bold>C</bold> pistillate inflorescences <bold>D</bold> staminate inflorescence (Photos by Triyutth).</p></caption><graphic xmlns:xlink="http://www.w3.org/1999/xlink" xlink:href="phytokeys-215-037_article-94591__-g006.jpg" position="float" orientation="portrait" xlink:type="simple" id="oo_781044.jpg"><uri content-type="original_file" xlink:type="simple">https://binary.pensoft.net/fig/781044</uri></graphic></fig></tp:treatment-sec><tp:treatment-sec sec-type="distribution" id="SECID0EA6AE"><title>Distribution.</title><p>Northeastern Thailand.</p></tp:treatment-sec><tp:treatment-sec sec-type="ecology" id="SECID0EF6AE"><title>Ecology.</title><p>Occurs on seasonal moist sandstone rocks in dry evergreen forest, at 100–200 m alt.</p></tp:treatment-sec><tp:treatment-sec sec-type="phenology" id="SECID0EK6AE"><title>Phenology.</title><p>Flowering and fruiting in May–October.</p></tp:treatment-sec><tp:treatment-sec sec-type="etymology" id="SECID0EP6AE"><title>Etymology.</title><p>The specific epithet refers to the habitat of this plant that dwelling on the rock.</p></tp:treatment-sec><tp:treatment-sec sec-type="conservation status" id="SECID0EU6AE"><title>Conservation status.</title><p>This species was found scattered in ca. 6 locations in the Northeastern part of Thailand and the number of mature individuals is fewer than 1,000. According to <xref ref-type="bibr" rid="B6">IUCN (2022)</xref>, <italic><tp:taxon-name><tp:taxon-name-part taxon-name-part-type="genus" reg="Elatostema">E.</tp:taxon-name-part><tp:taxon-name-part taxon-name-part-type="species" reg="saxatile">saxatile</tp:taxon-name-part></tp:taxon-name></italic> should be assessed as Vulnerable (VN) according to criteria B2a and D1.</p></tp:treatment-sec><tp:treatment-sec sec-type="material" id="SECID0EKAAG"><title>Additional specimens examined.</title><p>Thailand. Buengkan: Chet Si Waterfall, 14 September 2017, <italic>Triyutth. 202</italic> (KKU!), ibid., 27 April 2018, <italic>Triyutth. 266</italic> (KKU!), <italic>267</italic> (KKU!), Chanean Waterfall, 14 September 2017, <italic>Triyutth. 203</italic> (KKU!), Phu Wua, 21 May 2004, <italic>R. Pooma et al. 4201</italic> (BKF!), <italic>4202</italic> (BKF!), <italic>4191</italic> (BKF!), ibid., 28 December 2011, <italic>M. Norsaengsri</italic> &amp; <italic>N. Tathana 8707</italic> (QBG!), ibid., 13 July 2016, <italic>Triyutth. 97</italic> (KKU!), <italic>98</italic> (KKU!), Phu Sing, 26 August 2001, <italic>R. Pooma et al. 2694</italic> (BKF!), Phu Tok, 27 April 2018, <italic>Triyutth. 268</italic> (KKU!), Phu Tok Noi, 22 June 1995, <italic>C. Niyomdham 4448</italic> (BKF!), ibid., 21 June 1997, <italic>C. Niyomdham 5052</italic> (BKF!), Wat Tham Phra, Phu Wua, 20 May 2014, <italic>S. Sirimongkol et al</italic>. <italic>593</italic> (BKF!); Nakhon Phanom: Tad Kham Waterfall, 25 August 2001, <italic>R. Pooma et al. 2652</italic> (BKF!), ibid., 13 September 2017, <italic>Triyutth. 199</italic> (KKU!).</p></tp:treatment-sec><tp:treatment-sec sec-type="notes" id="SECID0EWBAG"><title>Notes.</title><p><italic><tp:taxon-name><tp:taxon-name-part taxon-name-part-type="genus" reg="Elatostema">Elatostema</tp:taxon-name-part><tp:taxon-name-part taxon-name-part-type="species" reg="saxatile">saxatile</tp:taxon-name-part></tp:taxon-name></italic> was found growing on the sandstone rocks in Buengkan and Nakhon Phanom Provinces, in the Northeastern part of Thailand. This species is similar to <italic><tp:taxon-name><tp:taxon-name-part taxon-name-part-type="genus" reg="Elatostema">E.</tp:taxon-name-part><tp:taxon-name-part taxon-name-part-type="species" reg="bulbiferum">bulbiferum</tp:taxon-name-part></tp:taxon-name></italic> in the presence of rhizome, presence of nanophyll and umbellate staminate inflorescences, but differed by its flattened and disc-like rhizome (vs rounded rhizome in <italic><tp:taxon-name><tp:taxon-name-part taxon-name-part-type="genus" reg="Elatostema">E.</tp:taxon-name-part><tp:taxon-name-part taxon-name-part-type="species" reg="bulbiferum">bulbiferum</tp:taxon-name-part></tp:taxon-name></italic>), receptacle of pistillate inflorescences glabrous (vs pubescent), staminode in pistillate flower 5 (vs absent), acute leaf apex (vs acuminate to caudate apex). Moreover, <italic><tp:taxon-name><tp:taxon-name-part taxon-name-part-type="genus" reg="Elatostema">E.</tp:taxon-name-part><tp:taxon-name-part taxon-name-part-type="species" reg="saxatile">saxatile</tp:taxon-name-part></tp:taxon-name></italic> was found on sandstone while <italic><tp:taxon-name><tp:taxon-name-part taxon-name-part-type="genus" reg="Elatostema">E.</tp:taxon-name-part><tp:taxon-name-part taxon-name-part-type="species" reg="bulbiferum">bulbiferum</tp:taxon-name-part></tp:taxon-name></italic> was found on limestone substrates.</p></tp:treatment-sec><tp:treatment-sec><!--Section generated to contain objects referenced in tp:taxon-treatment.--><table-wrap id="T1" position="float" orientation="portrait"><label>Table 1.</label><caption><p>Comparison of <italic><tp:taxon-name><tp:taxon-name-part taxon-name-part-type="genus" reg="Elatostema">Elatostema</tp:taxon-name-part><tp:taxon-name-part taxon-name-part-type="species" reg="atroviride">atroviride</tp:taxon-name-part></tp:taxon-name></italic>, <italic><tp:taxon-name><tp:taxon-name-part taxon-name-part-type="genus" reg="Elatostema">E.</tp:taxon-name-part><tp:taxon-name-part taxon-name-part-type="species" reg="bulbiferum">bulbiferum</tp:taxon-name-part></tp:taxon-name></italic>, <italic><tp:taxon-name><tp:taxon-name-part taxon-name-part-type="genus" reg="Elatostema">E.</tp:taxon-name-part><tp:taxon-name-part taxon-name-part-type="species" reg="kaweesakii">kaweesakii</tp:taxon-name-part></tp:taxon-name></italic>, <italic><tp:taxon-name><tp:taxon-name-part taxon-name-part-type="genus" reg="Elatostema">E.</tp:taxon-name-part><tp:taxon-name-part taxon-name-part-type="species" reg="rubricaule">rubricaule</tp:taxon-name-part></tp:taxon-name></italic> and <italic><tp:taxon-name><tp:taxon-name-part taxon-name-part-type="genus" reg="Elatostema">E.</tp:taxon-name-part><tp:taxon-name-part taxon-name-part-type="species" reg="saxatile">saxatile</tp:taxon-name-part></tp:taxon-name></italic>.</p></caption><table id="TID0E33AE" rules="all"><tbody><tr><th rowspan="1" colspan="1">Characters</th><th rowspan="1" colspan="1">
                    <italic>
                      <tp:taxon-name><tp:taxon-name-part taxon-name-part-type="genus" reg="Elatostema">E.</tp:taxon-name-part><tp:taxon-name-part taxon-name-part-type="species" reg="atroviride">atroviride</tp:taxon-name-part></tp:taxon-name>
                    </italic>
                  </th><th rowspan="1" colspan="1">
                    <italic>
                      <tp:taxon-name><tp:taxon-name-part taxon-name-part-type="genus" reg="Elatostema">E.</tp:taxon-name-part><tp:taxon-name-part taxon-name-part-type="species" reg="kaweesakii">kaweesakii</tp:taxon-name-part></tp:taxon-name>
                    </italic>
                  </th><th rowspan="1" colspan="1">
                    <italic>
                      <tp:taxon-name><tp:taxon-name-part taxon-name-part-type="genus" reg="Elatostema">E.</tp:taxon-name-part><tp:taxon-name-part taxon-name-part-type="species" reg="rubricaule">rubricaule</tp:taxon-name-part></tp:taxon-name>
                    </italic>
                  </th><th rowspan="1" colspan="1">
                    <italic>
                      <tp:taxon-name><tp:taxon-name-part taxon-name-part-type="genus" reg="Elatostema">E.</tp:taxon-name-part><tp:taxon-name-part taxon-name-part-type="species" reg="saxatile">saxatile</tp:taxon-name-part></tp:taxon-name>
                    </italic>
                  </th><th rowspan="1" colspan="1">
                    <italic>
                      <tp:taxon-name><tp:taxon-name-part taxon-name-part-type="genus" reg="Elatostema">E.</tp:taxon-name-part><tp:taxon-name-part taxon-name-part-type="species" reg="bulbiferum">bulbiferum</tp:taxon-name-part></tp:taxon-name>
                    </italic>
                  </th></tr><tr><td rowspan="1" colspan="1">Habitat</td><td rowspan="1" colspan="1">lithophyte in limestone soils</td><td rowspan="1" colspan="1">lithophyte in limestone crevices</td><td rowspan="1" colspan="1">lithophyte on sandstone rocks</td><td rowspan="1" colspan="1">lithophyte on sandstone rocks</td><td rowspan="1" colspan="1">lithophyte in limestone crevices</td></tr><tr><td rowspan="1" colspan="1">Rhizome</td><td rowspan="1" colspan="1">slender rhizome or stoloniferous</td><td rowspan="1" colspan="1">large swollen rounded rhizome</td><td rowspan="1" colspan="1">flattened, disk-like rhizome</td><td rowspan="1" colspan="1">flattened, disk-like rhizome</td><td rowspan="1" colspan="1">swollen rounded rhizome</td></tr><tr><td rowspan="1" colspan="1">Stem</td><td rowspan="1" colspan="1">Simple or branched, greenish, pubescent</td><td rowspan="1" colspan="1">Simple or branched, greenish, glabrous</td><td rowspan="1" colspan="1">Simple, reddish, glabrous</td><td rowspan="1" colspan="1">Simple or branched, greenish, glabrous</td><td rowspan="1" colspan="1">Simple or branched, greenish, glabrous</td></tr><tr><td rowspan="1" colspan="1">Nanophyll</td><td rowspan="1" colspan="1">absent</td><td rowspan="1" colspan="1">absent</td><td rowspan="1" colspan="1">absent</td><td rowspan="1" colspan="1">present</td><td rowspan="1" colspan="1">present</td></tr><tr><td rowspan="1" colspan="1">Leaf margin</td><td rowspan="1" colspan="1">dentate</td><td rowspan="1" colspan="1">serrate to dentate</td><td rowspan="1" colspan="1">entire</td><td rowspan="1" colspan="1">serrate</td><td rowspan="1" colspan="1">serrate<break/></td></tr><tr><td rowspan="1" colspan="1">Leaf apex</td><td rowspan="1" colspan="1">acuminate</td><td rowspan="1" colspan="1">acuminate</td><td rowspan="1" colspan="1">obtuse</td><td rowspan="1" colspan="1">acute</td><td rowspan="1" colspan="1">acuminate to caudate</td></tr><tr><td rowspan="1" colspan="1">Staminate inflorescences: type</td><td rowspan="1" colspan="1">Capitate</td><td rowspan="1" colspan="1">Capitate</td><td rowspan="1" colspan="1">Umbellate</td><td rowspan="1" colspan="1">Umbellate</td><td rowspan="1" colspan="1">Umbellate</td></tr><tr><td rowspan="1" colspan="1">Staminate inflorescences: receptacle</td><td rowspan="1" colspan="1">elliptic, chartaceous, pubescent</td><td rowspan="1" colspan="1">rectangular, chartaceous, glabrous</td><td rowspan="1" colspan="1">absent</td><td rowspan="1" colspan="1">absent</td><td rowspan="1" colspan="1">absent</td></tr><tr><td rowspan="1" colspan="1">Staminate inflorescences: peduncle</td><td rowspan="1" colspan="1">2–5 mm long</td><td rowspan="1" colspan="1">2–7 cm long</td><td rowspan="1" colspan="1">2– 3 cm long</td><td rowspan="1" colspan="1">1–5 cm long</td><td rowspan="1" colspan="1">2–5 cm long</td></tr><tr><td rowspan="1" colspan="1">Staminate flower: tepal number</td><td rowspan="1" colspan="1">4</td><td rowspan="1" colspan="1">5</td><td rowspan="1" colspan="1">5</td><td rowspan="1" colspan="1">5</td><td rowspan="1" colspan="1">5</td></tr><tr><td rowspan="1" colspan="1">Pistillate inflorescences: type</td><td rowspan="1" colspan="1">capitate</td><td rowspan="1" colspan="1">capitate</td><td rowspan="1" colspan="1">capitate</td><td rowspan="1" colspan="1">capitate</td><td rowspan="1" colspan="1">capitate</td></tr><tr><td rowspan="1" colspan="1">Pistillate inflorescences: receptacle</td><td rowspan="1" colspan="1">oblong, membranous, pubescent</td><td rowspan="1" colspan="1">rectangular, chartaceous, glabrous</td><td rowspan="1" colspan="1">elliptic, membranous, glabrous</td><td rowspan="1" colspan="1">elliptic, membranous, glabrous</td><td rowspan="1" colspan="1">elliptic, membranous, pubescent</td></tr><tr><td rowspan="1" colspan="1">Pistillate inflorescences: peduncle</td><td rowspan="1" colspan="1">2–4 mm long, glabrous</td><td rowspan="1" colspan="1">5–10 mm long, glabrous</td><td rowspan="1" colspan="1">sessile to subsessile, glabrous</td><td rowspan="1" colspan="1">0.5–5 mm long, glabrous</td><td rowspan="1" colspan="1">0–2 mm long, glabrous</td></tr><tr><td rowspan="1" colspan="1">Pistillate flower: tepal number</td><td rowspan="1" colspan="1">3</td><td rowspan="1" colspan="1">absent</td><td rowspan="1" colspan="1">5</td><td rowspan="1" colspan="1">5</td><td rowspan="1" colspan="1">5</td></tr><tr><td rowspan="1" colspan="1">Pistillate flower: staminode</td><td rowspan="1" colspan="1">absent</td><td rowspan="1" colspan="1">3</td><td rowspan="1" colspan="1">5</td><td rowspan="1" colspan="1">5</td><td rowspan="1" colspan="1">absent</td></tr><tr><td rowspan="1" colspan="1">Achene</td><td rowspan="1" colspan="1">6–8 ribbed</td><td rowspan="1" colspan="1">smooth</td><td rowspan="1" colspan="1">smooth</td><td rowspan="1" colspan="1">smooth</td><td rowspan="1" colspan="1">smooth</td></tr></tbody></table></table-wrap></tp:treatment-sec><ref-list><ref id="B6"><mixed-citation xmlns:xlink="http://www.w3.org/1999/xlink" xlink:type="simple">IUCN (<year>2022</year>) Guidelines for Using the IUCN Red List Categories and Criteria. Version 15.1. Prepared by the Standards and Petitions Committee. <ext-link xlink:href="https://www.iucnredlist.org/documents/RedListGuidelines.pdf" ext-link-type="uri" xlink:type="simple">https://www.iucnredlist.org/documents/RedListGuidelines.pdf</ext-link></mixed-citation></ref></ref-list></tp:taxon-treatment>
